# Supplementary material for: The Triad Na+ Activated Na+ Channel (Nax)—Salt Inducible KINASE (SIK) and (Na+ + K+)-ATPase: Targeting the Villains to Treat Salt Resistant and Sensitive Hypertension
Source: Int J Mol Sci. 2023 Apr 26;24(9):7887. doi: 10.3390/ijms24097887 (PMC10178781; doi:10.3390/ijms24097887)
Supplement: Supplementary file 1 [file ijms-24-07887-s001.zip]

Archive with 1 entries (1 files):
- ijms-2230446-supplementary.pdf
